# Supplementary material for: SmartFilm Tablets for Improved Oral Delivery of Poorly Soluble Drugs
Source: Pharmaceutics. 2022 Sep 10;14(9):1918. doi: 10.3390/pharmaceutics14091918 (PMC9500710; doi:10.3390/pharmaceutics14091918)
Supplement: Supplementary file 1 [file pharmaceutics-14-01918-s001.zip]

Archive with 1 entries (1 files):
- pharmaceutics-1880347-supplementary.pdf
